# Supplementary material for: Maturation of Aluminium Adsorbed Antigens Contributes to the Creation of Homogeneous Vaccine Formulations
Source: Vaccines (Basel). 2023 Jan 11;11(1):155. doi: 10.3390/vaccines11010155 (PMC9862877; doi:10.3390/vaccines11010155)
Supplement: Supplementary file 1 [file vaccines-11-00155-s001.zip]

Archive with 1 entries (1 files):
- vaccines-2134072-supplymentary.pdf
